# Supplementary material for: Microstructured Polymeric Fabrics Modulating the Paracrine Activity of Adipose-Derived Stem Cells
Source: Int J Mol Sci. 2023 Jun 14;24(12):10123. doi: 10.3390/ijms241210123 (PMC10299066; doi:10.3390/ijms241210123)
Supplement: Supplementary file 1 [file ijms-24-10123-s001.zip]

Archive with 1 entries (1 files):
- ijms-2378189-supplementary.pdf
